# Supplementary material for: How many people need to classify the same image? A method for optimizing volunteer contributions in binary geographical classifications
Source: PLoS One. 2022 May 19;17(5):e0267114. doi: 10.1371/journal.pone.0267114 (PMC9119495; doi:10.1371/journal.pone.0267114)
Supplement: S1 Data — (R) [file pone.0267114.s001.R]

# Analysis for the "How many validations is enough" manuscript - Salk et al. (submitted 2021)

setwd("C:/Users/carlsalk/Dropbox/ActualFolder/Wacko Ideas/When to pull an image from circulation/2 resubmitted")
#setwd(choose.dir())	#Choose your working directory


#A function to calculate quantiles of the posterior beta distribution with prior Beta(alpha0=.5, beta0=.5)
betaqs<-function(dat,qts=c(.025,.05,.5,.95,.975)){
	#prior parameters:
		alpha0<-.5
		beta0<-.5
	#Data checks:
		if((min(qts<0) | max(qts>1) | sum(!is.finite(qts)))>0){
			return("ERROR: quantile values outside [0,1]")}
		if(sum(dat==1 | dat==0 | is.na(dat))!=length(dat)){
			return("ERROR: data has values not equal to 0, 1 or NA")}
	#Frame to hold results:
		outdat<-as.data.frame(matrix(NA,ncol=length(qts),nrow=length(dat)))
		colnames(outdat)<-qts
	#Calculation of quantiles:
		for(j in 1:length(qts)){
			outdat[,j]<-qbeta(qts[j],alpha0+cumsum(dat==1 & is.finite(dat)),
					beta0+cumsum(dat==0 & is.finite(dat)))
		}
		return(outdat)
}

#Load the data file of the individual ratings performed by the volunteers:
ratings.all<-read.csv("ratings.csv",sep=',',header=T)

#Metadata for these columns:
#	imgid: 	The unique identifier for each image used in the Cropland Capture campaign
#	userid:	The unique identifier for each volunteer in the Cropland Capture campaign
#	rating:	The answer provided; can be only one of the following:
#			1: yes cropland
#			2: no cropland
#			0: maybe 
#	date:		Timestamp of the rating
#	ratingid:	The unique identifier of the rating (this is different for each data row)
#	platform:	What interface did the volunteer use to provide this rating?
#			1: iPhone5
#			2: iPhone, other models
#			3: iPad
#			4: Browser
#			>100: Android; different numbers indicate the screen size in pixels 

images<-unique(ratings.all$imgid)	#Create a vector of unique IDs for images used in the campaign

imgrats<-rep(NA,length(images))		#Vector to hold the number of ratings for each image
imglist.raw<-as.list(rep(NA,length(images)))	#List to hold a time-ordered vector of ratings for each image

noNA<-function(vec){	#A function to strip a vector of NA values
	return(vec[which(is.finite(vec))])
}

#Arrange data into ordered vectors of ratings for each unique image (this takes a while!):
# [This is a roundabout way of getting the data into Yes=1 No=0 Maybe=NA format, 
# 	but it reduces the computational burden in the loop.]
ratings.all$no<-0; ratings.all$no[ratings.all$rating==2]<-1
ratings.all$yes<-0; ratings.all$yes[ratings.all$rating==1]<-1
ratings.all$maybe<-0; ratings.all$maybe[ratings.all$rating==0]<-1
ratings<-ratings.all[ratings.all$maybe==0,]

for(i in 1:length(images)){
	imglist.raw[[i]]<-ratings$yes[ratings$imgid==images[i]]
	imglist.raw[[i]][ratings$maybe[ratings$imgid==images[i]]==1]<-NA
	print(i)
}

imglist<-lapply(imglist.raw,noNA)
imgrats<-sapply(imglist,length)

CIs<-lapply(imglist,betaqs) #Calculate the 95% and 90% central posterior intervals

#####RERUNNING FROM HERE.... ############

#A function to aid graphical exploration of the posterior credible interval trajectories:
plotter<-function(imnum){
	plot(imglist[[imnum]],pch=19,cex=.6,ylim=c(0,1),ylab='P(crop)',xlab='rating',
		main=paste('Image',images[imnum]),col=0)
	polygon(c(1:dim(CIs[[imnum]])[1],dim(CIs[[imnum]])[1]:1),
		c(CIs[[imnum]][,1],CIs[[imnum]][,5][dim(CIs[[imnum]])[1]:1]),col='light gray',border=NA)
	polygon(c(1:dim(CIs[[imnum]])[1],dim(CIs[[imnum]])[1]:1),
		c(CIs[[imnum]][,2],CIs[[imnum]][,4][dim(CIs[[imnum]])[1]:1]),col='dark gray',border=NA)
	points(imglist[[imnum]],pch=19,cex=.6)
	abline(h=c(.2,.8),lty=2)
}

#Figure 1
tiff('Fig1.tif',res=300,height=3.5,width=7,units='in')
#Fig 1A: The general conceptual diagram:
par(mfrow=c(1,3),mar=c(4,4,3,2))
	plot(0,0,col=0,ylim=c(0,1),xlim=c(0,1.4),xaxt='n',
		xlab='',ylab='P(cropland)',main='A - Conceptual diagram')
	abline(h=c(.2,.8),lty=2)
	axis(2)
	lines(c(.2,.2),betaqs(rep(0,11))[11,c(1,5)],lwd=8,col='light gray')
	lines(c(.2,.2),betaqs(rep(0,11))[11,c(2,4)],lwd=8,col='dark gray')
	lines(c(.4,.4),betaqs(rep(c(0,1),11))[22,c(1,5)],lwd=8,col='light gray')
	lines(c(.4,.4),betaqs(rep(c(0,1),11))[22,c(2,4)],lwd=8,col='dark gray')
	lines(c(.6,.6),betaqs(rep(1,11))[11,c(1,5)],lwd=8,col='light gray')
	lines(c(.6,.6),betaqs(rep(1,11))[11,c(2,4)],lwd=8,col='dark gray')
	lines(c(.8,.8),betaqs(rep(c(0,0,0,0,1),5))[25,c(1,5)],lwd=8,col='light gray')
	lines(c(.8,.8),betaqs(rep(c(0,0,0,0,1),5))[25,c(2,4)],lwd=8,col='dark gray')
	lines(c(1,1),betaqs(rep(c(0,1),11))[4,c(1,5)],lwd=8,col='light gray')
	lines(c(1,1),betaqs(rep(c(0,1),11))[4,c(2,4)],lwd=8,col='dark gray')
	lines(c(1.2,1.2),betaqs(rep(c(1,1,1,1,0),5))[25,c(1,5)],lwd=8,col='light gray')
	lines(c(1.2,1.2),betaqs(rep(c(1,1,1,1,0),5))[25,c(2,4)],lwd=8,col='dark gray')
	mtext(side=1,las=2,line=.3,at=.2,text='Non-crop',cex=.6)
	mtext(side=1,las=2,line=.3,at=.4,text='Deadlock',cex=.6)
	mtext(side=1,las=2,line=.3,at=.6,text='Cropland',cex=.6)
	mtext(side=1,las=1,line=.3,at=1,text='Insufficient',cex=.6)
	mtext(side=1,las=1,line=1,at=1,text='data',cex=.6)
	mtext(side=4,line=-1,at=.9,text='Cropland',cex=.6)
	mtext(side=4,line=-1,at=.1,text='Non-crop',cex=.6)
	mtext(side=4,line=-1,at=.5,text='Deadlocked',cex=.6)

#Fig 1B: An example from a real image
imnum<-3256
	plot(imglist[[imnum]],pch=19,cex=.6,ylim=c(0,1),ylab='P(cropland)',xlab='Rating number',
		main=paste('B - Image',images[imnum]),col=0,xaxt='n')
	axis(1,at=seq(0,60,by=15))
	polygon(c(1:dim(CIs[[imnum]])[1],dim(CIs[[imnum]])[1]:1),
		c(CIs[[imnum]][,1],CIs[[imnum]][,5][dim(CIs[[imnum]])[1]:1]),col='light gray',border=NA)
	polygon(c(1:dim(CIs[[imnum]])[1],dim(CIs[[imnum]])[1]:1),
		c(CIs[[imnum]][,2],CIs[[imnum]][,4][dim(CIs[[imnum]])[1]:1]),col='dark gray',border=NA)
	points(imglist[[imnum]],pch=19,cex=.3)
	abline(h=c(.2,.8),lty=2)
	arrows(min(which(CIs[[imnum]][,4]<.2)),.3,
		min(which(CIs[[imnum]][,4]<.2)),.2,length=.1,lwd=1.5)
	lines(c(52,52),betaqs(rep(c(1,1,0,0,1),50))[40,c(1,5)],lwd=8,col='light gray',lend=2)
	lines(c(52,52),betaqs(rep(c(1,1,0,0,1),50))[40,c(2,4)],lwd=8,col='dark gray',lend=2)
	text(60,.76,'97.5%',cex=.8)
	text(46,.73,'95%',cex=.8)
	text(46.5,.46,'5%',cex=.8)
	text(59,.43,'2.5%',cex=.8)
	lines(c(68,41),c(.78,.78))
	lines(c(68,41),c(.39,.39))
	lines(c(41,41),c(.39,.78))

#Fig 1C: Another example from a real image
imnum<-3445
	plot(imglist[[imnum]],pch=19,cex=.6,ylim=c(0,1),ylab='P(cropland)',xlab='Rating number',
		main=paste('C - Image',images[imnum]),col=0,xaxt='n')
	axis(1,at=seq(0,30,by=10))
	polygon(c(1:dim(CIs[[imnum]])[1],dim(CIs[[imnum]])[1]:1),
		c(CIs[[imnum]][,1],CIs[[imnum]][,5][dim(CIs[[imnum]])[1]:1]),col='light gray',border=NA)
	polygon(c(1:dim(CIs[[imnum]])[1],dim(CIs[[imnum]])[1]:1),
		c(CIs[[imnum]][,2],CIs[[imnum]][,4][dim(CIs[[imnum]])[1]:1]),col='dark gray',border=NA)
	points(imglist[[imnum]],pch=19,cex=.3)
	abline(h=c(.2,.8),lty=2)
	arrows(min(which(CIs[[imnum]][,1]>.2)),.1,
		min(which(CIs[[imnum]][,1]>.2)),.2,length=.1,lwd=1.5)
rm(imnum)
dev.off()

#Figure 2:
tiff('Fig2.tif',width=7,height=7.5,units='in',res=300)
par(mfrow=c(3,3),mar=c(4,4,3,1))
plotter(10)
	lines(c(56,56),betaqs(rep(c(1,1,0,0,1),50))[40,c(1,5)],lwd=8,col='light gray',lend=2)
	lines(c(56,56),betaqs(rep(c(1,1,0,0,1),50))[40,c(2,4)],lwd=8,col='dark gray',lend=2)
	text(64,.76,'97.5%',cex=.7)
	text(50,.73,'95%',cex=.7)
	text(50.5,.46,'5%',cex=.7)
	text(63,.43,'2.5%',cex=.7)
	lines(c(70,45),c(.79,.79))
	lines(c(70,45),c(.39,.39))
	lines(c(45,45),c(.39,.79))
plotter(13)
plotter(428)

plotter(46)
plotter(70)
plotter(74)

plotter(49)
plotter(795)
plotter(23122)

dev.off() #End Figure 2


#Function to return number of ratings to declare classification or deadlock and total number of ratings

howmany<-function(cidat,lim=.2){
	outdat<-rep(NA,3)
	outdat[1]<-min(which(cidat[,4]<=lim))
	outdat[3]<-min(which(cidat[,2]>=(1-lim)))
	outdat[2]<-min(which(cidat[,1]>lim & cidat[,5]<(1-lim)))
	switch<-newconcl<-cropnocrop<-NA
	if(is.finite(min(outdat))){
		rest<-cidat[-(1:min(outdat)),]
		#Does the CI revert back beyond the bounds after deciding to stop?
		if(min(outdat)==outdat[1]){
			switch<-mean(rest[,4]>lim)}
		if(min(outdat)==outdat[3]){
			switch<-mean(rest[,2]<(1-lim))}
		if(min(outdat)==outdat[2]){
			switch<-mean(rest[,1]<lim | rest[,5]>(1-lim))}
		#Does a definitive answer definiteively become something else?
		if(min(outdat)==outdat[1]){
			newconcl<-max(rest[,1])>lim}
		if(min(outdat)==outdat[3]){
			newconcl<-min(rest[,5])<(1-lim)}
		if(min(outdat)==outdat[2]){
			newconcl<-min(rest[,4])<lim | max(rest[,2])>(1-lim)}
		#Does a definitive 'no' become a definite 'yes' or vice versa?
		if(min(outdat)==outdat[1]){
			cropnocrop<-max(rest[,2])>(1-lim)}
		if(min(outdat)==outdat[3]){
			cropnocrop<-min(rest[,4])<lim}
	}
	numtoans<-min(outdat[which(is.finite(outdat))])
	ratnum<-which(outdat==min(outdat[which(is.finite(outdat))]))
	if(ratnum==1){finrat<-0}
	if(ratnum==2){finrat<-.5}
	if(ratnum==3){finrat<-1}
	if(length(ratnum)>1){finrat<-NA}
	totrat<-dim(cidat)[1]
	out<-c(numtoans,finrat,totrat,switch,newconcl,cropnocrop)
	names(out)<-c('numtoans','finrat','totrat','switch','newconcl','cropnocrop')
	return(out)
}	

### Calculations used in Figure 3:

outmat<-as.data.frame(t(sapply(CIs,howmany))) 	#Vector of number of ratings needed to reach a conclusion

hdat.all<-hist(outmat[,1],breaks=seq(1.5,141.5,by=1),xlim=c(0,40))
hdat.all$counts=log10(hdat.all$counts+1)
hdat.nocrop<-hist(outmat[outmat[,2]==0,1],breaks=seq(1.5,141.5,by=1),xlim=c(0,40))
hdat.nocrop$counts=log10(hdat.nocrop$counts+1)
hdat.crop<-hist(outmat[outmat[,2]==1,1],breaks=seq(1.5,141.5,by=1),xlim=c(0,40))
hdat.crop$counts=log10(hdat.crop$counts+1)
hdat.unk<-hist(outmat[outmat[,2]==.5,1],breaks=seq(1.5,141.5,by=1),xlim=c(0,40))
hdat.unk$counts=log10(hdat.unk$counts+1)
hdat.noans<-hist(outmat[is.na(outmat[,2]),3])
hdat.noans$counts=log10(hdat.noans$counts+1)

### End Figure 3 calculations


#Figure 3: 

tiff('Fig3.tif',width=6.5,height=5.5,units='in',res=300)
par(mfrow=c(2,2))
plot(hdat.all,yaxt='n',ylim=c(0,5),main='A - All classified images',
	xlab='Ratings to reach a decision',cex.axis=.8)
axis(2,at=log10(c(1,11,101,1001,10001,100001)),labels=c(0,10,100,1000,10000,'100000'),las=2,
	cex.axis=.8)
points(142,log10(sum(outmat[,1]==Inf)+1),pch=19)

plot(hdat.nocrop,yaxt='n',ylim=c(0,5),main='B - Images classified as non-crop',
	xlab='Ratings to reach a decision',cex.axis=.8)
axis(2,at=log10(c(1,11,101,1001,10001,100001)),labels=c(0,10,100,1000,10000,'100000'),las=2,
	cex.axis=.8)

plot(hdat.crop,yaxt='n',ylim=c(0,5),main='C - Images classified as cropland',
	xlab='Ratings to reach a decision',cex.axis=.8)
axis(2,at=log10(c(1,11,101,1001,10001,100001)),labels=c(0,10,100,1000,10000,'100000'),las=2,
	cex.axis=.8)

plot(hdat.unk,yaxt='n',ylim=c(0,5),main='D - Deadlocked images',
	xlab='Ratings to reach a decision',cex.axis=.8)
axis(2,at=log10(c(1,11,101,1001,10001,100001)),labels=c(0,10,100,1000,10000,'100000'),las=2,
	cex.axis=.8)
dev.off()

#End Figure 3

#Figure 4: An illustration of the number of unnecessary ratings

outsort<-sort(outmat$numtoans,index.return=T)
unfinished<-which(!is.finite(outmat$numtoans))

tiff('Fig4.tif',width=7,height=8.5,units='in',res=500)
#tiff('Fig4_LOW_RES.tif',width=7,height=8.5,units='in',res=100)
plot(0,0,col=0,log='xy',xlim=c(9,140),ylim=c(11,150),
	xlab='Number of ratings needed',
	ylab='Number of ratings actually performed',axes=F)
axis(1,at=c(5,10,20,50,100,10000))
axis(1,at=147,labels='Undet.',las=2)
axis(2,at=c(-9.99,1,5,10,20,50,100,10000)+10,labels=c(0,1,5,10,20,50,100,10000))
lines(seq(8,140),seq(18,150),col=2,lty=1)
points(outsort$x+rnorm(length(outsort$x),0,.18),
	outmat$totrat[outsort$ix]+rnorm(length(outsort$x),0,.18)+10,
	pch='.',cex=1,col=1)
points(rep(147,length(unfinished))+rnorm(length(unfinished),0,2),	
	outmat$totrat[unfinished]+rnorm(length(unfinished),0,.5/sqrt(outmat$totrat[unfinished]))+10,
	col=6,pch='.')
points(rnorm(100,20,.2),rnorm(100,12.3,.2),col=1,pch='.')
points(rnorm(100,20,.2),rnorm(100,11,.2),col=6,pch='.')
text(18,13.8,'Classification status',pos=4)
text(20,12.3,'Classification finished',pos=4,cex=.9)
text(20,11,'Classification ongoing',pos=4,cex=.9)
lines(c(18,18),c(1,15))
lines(c(18,48),c(15,15))
lines(c(48,48),c(15,1))
dev.off()

#End Figure 4


#Figure 5: Diagram to facilitate implementing this system

#Vector of needed classifications to declare classified with increasing number of dissentions:
nmajC<-c(9,17,24,30,36,42,47,53,58,63,69,74,79,84,89,94,99,104)

tiff('Fig5.tif',width=5.5,height=5,units='in',res=300)
par(mar=c(5,5,2,2))
plot(0,0,col=0,xlim=c(0,10),ylim=c(0,71),axes=F,
	xlab="Number of dissenting ratings",
	ylab="Number of majority ratings")
axis(1)
axis(2)

polygon(c(0,10,10,0),c(0,10,0,0),col='dark gray',border=0)
polygon(c(0:10,10,0),c(nmajC[1:11],71,71),col='green',border=0)
text(0:10,nmajC[1:11],labels=nmajC[1:11],pos=3)
polygon(c(4:10,10:4),c(nmajC[5:11],10:4),col='pink',border=0)
points(0:10,nmajC[1:11],pch=19)
text(2.2,48,'Task is classified',cex=1.2)
text(7,25,'Conclusion unlikely',cex=1.2)
text(1.4,16,'Continue',pos=4,cex=1.2)
text(1.4,12,'collecting',pos=4,cex=1.2)
text(1.4,8,'ratings',pos=4,cex=1.2)

dev.off()

#End Figure 5


#Simulation to show median time to decision as a function of underlying 'true' rating probability
#Function to return specified posterior probabilty levels with a prior of Beta(.5,.5)
bqlast<-function(dat,qts=c(.025,.05,.5,.95,.975)){
	if((min(qts<0) | max(qts>1) | sum(!is.finite(qts)))>0){
		return("ERROR: quantile values outside [0,1]")}
	if(sum(dat==1 | dat==0 | is.na(dat))!=length(dat)){
		return("ERROR: data has values not equal to 0, 1 or NA")}
	return(qbeta(qts,.5+sum(dat==1 & is.finite(dat)),
				.5+sum(dat==0 & is.finite(dat)))
	)
}

thetas<-seq(0,1,by=.01)	#Vector of true rating probabilities
nrep<-1000			#Number of repetitions for each probability level
ratmat<-matrix(NA,nrow=nrep,ncol=length(thetas))	#Matrix of ratings required to reach a conclusion	
answer<-matrix(NA,nrow=nrep,ncol=length(thetas))	#Matrix of conclusions reached 

for(i in c(1:20,22:80,82:101)){	#Loop through the probablity levels (.20 and .80 are skipped)
	for(j in 1:nrep){
		dat<-rbinom(1,1,prob=thetas[i])
		bq<-bqlast(dat)
		while(bq[4]>.2 & bq[2]<.8 & (bq[1]<.2 | bq[5]>.8)){
			dat<-append(dat,rbinom(1,1,prob=thetas[i]))
			bq<-bqlast(dat)
		print(round(c(i,j,bq),4))
		}
	ratmat[j,i]<-length(dat)
	if(bq[4]<.2){answer[j,i]<-0}
	if(bq[2]>.8){answer[j,i]<-1}
	if(bq[1]>.2 & bq[5]<.8){answer[j,i]<-.5}
	}
}

#NOTE THAT this stochastic simulation gives slightly different results each time it is run, 
# especially for values close to .2 and .8.

#End median time to decision simulation


#Figure 6:	Plot of median time to decision and decision reached as a function of underlying rating probability

tiff('Fig6.tif',res=300,height=5.6,width=6.5,units='in')
par(mar=c(4.5,4.5,1,4.5))
plot(seq(0,1,by=.01),apply(ratmat,2,median),type='l',ylim=c(0,300),
	xlab="Underlying probability of choosing 'cropland' (?)",
	ylab="Median number of ratings to outcome")
axis(4,at=seq(0,300,length.out=6),labels=seq(0,1,length.out=6))
mtext(side=4,line=2.4,'Proportion of simulations with a given outcome')
polygon(c(0,seq(0,1,by=.01)[1:20],.19,0),c(0,apply(answer==0,2,sum)[1:20]*3/10,0,0),col=colors()[78],lty=0)
polygon(c(.21,seq(0,1,by=.01)[22:80],.79,.21),c(0,apply(answer==0,2,sum)[22:80]*3/10,0,0),col=colors()[79],lty=0)

polygon(c(.81,seq(0,1,by=.01)[82:101],1,.81),300-c(1,apply(answer==1,2,sum)[82:101],1,1)*3/10,col=colors()[50],lty=0)
polygon(c(.21,seq(0,1,by=.01)[22:80],.79,.21),300-c(1,apply(answer==1,2,sum)[22:80],1,1)*3/10,col=colors()[51],lty=0)

polygon(c(seq(0,1,by=.01)[22:80],seq(0,1,by=.01)[80:22],.21),
	c(apply(answer==0,2,sum)[22:80]*3/10,300-apply(answer==1,2,sum)[80:22]*3/10,apply(answer==0,2,sum)[22]*3/10),
	col=colors()[234],lty=0)
polygon(c(0,seq(0,1,by=.01)[1:20],.19,0),c(300,apply(answer==0,2,sum)[1:20]*3/10,300,300),
	col=colors()[214],lty=0)
polygon(c(.81,seq(0,1,by=.01)[82:101],1,.81),c(0,1000-apply(answer==1,2,sum)[82:101],0,0)*3/10,
	col=colors()[214],lty=0)
lines(seq(0,1,by=.01),apply(ratmat,2,median),type='l',ylim=c(0,300),lwd=2)

legend(.32,250,legend=c('Cropland','Deadlocked','Non-cropland','Ratings to outcome'),
	pch=c('?','?','?','-'),col=colors()[c(50,234,78,24)],pt.cex=c(2.2,2.2,2.2,1.85),
	border=1,bg='white')
legend(.3375,250,legend=c('','','',''),pch=c('?','?','?','-'),
	col=colors()[c(51,214,79,24)],bty='n',pt.cex=c(2.2,2.2,2.2,1.85))
dev.off()

#End Figure 6


#### Code to compute numbers given in the manuscript text:

#Numbers given in the 'Data collection campaign' section:

length(unique(ratings$userid)) 	#Number of volunteers
sum(ratings$yes)+sum(ratings$no) 	#Number of classifications
length(unique(ratings$imgid))		#Number of images

#Numbers given in results, by paragraph:

#First paragraph:

min(outmat[outmat[,2]==0,1],na.rm=T)	#Min number of classifications to conclude crop/non-crop
min(outmat[outmat[,2]==1,1],na.rm=T)	#Min number of classifications to conclude crop/non-crop
min(outmat[outmat[,2]==.5,1],na.rm=T)	#Min number of classifications to declare deadlocked

#How often does the first rating agree with the eventual result?:
partone<-function(vec){
	return(vec[is.finite(vec)][1])
}
first<-sapply(imglist,partone)
average<-sapply(imglist,mean,na.rm=T)
mean(first[is.finite(first)]==round(average[is.finite(first)],0),na.rm=T)

#Percentage of classifications reached with the minimum possible number of ratings:
mean(outmat[,1]==9 | (outmat[,1]==10 & outmat[,2]==.5))

#Mean and 95%, 99% quantiles for ratings to conclude non-cropland:
mean(outmat[outmat[,2]==0,1],na.rm=T)
quantile(outmat[outmat[,2]==0,1],c(.95,.99),na.rm=T)

#Mean and quantiles for ratings to conclude cropland:
mean(outmat[outmat[,2]==1,1],na.rm=T)
quantile(outmat[outmat[,2]==1,1],c(.95,.99),na.rm=T)

#Mean and quantiles for ratings to declare deadlocked:
mean(outmat[outmat[,2]==.5,1],na.rm=T)
quantile(outmat[outmat[,2]==.5,1],c(.95,.99),na.rm=T)

#End first paragraph


#Second paragraph:

#Frequency of un-conclusion with additional ratings (by classification):
mean(outmat$switch[outmat$finrat==0]>0,na.rm=T)		#Classified non-crop
mean(outmat$switch[outmat$finrat==1]>0,na.rm=T)		#Classified crop
mean(outmat$switch[outmat$finrat==.5]>0,na.rm=T)	#Deadlocked

#Frequency of changed classification (one conclusion, followed by another):
mean(outmat$newconcl[outmat$finrat==0],na.rm=T)	#Initially non-crop
mean(outmat$newconcl[outmat$finrat==1],na.rm=T)	#Initially crop
mean(outmat$newconcl[outmat$finrat==.5],na.rm=T)	#Initially deadlocked

#Frequency of really changed classification (non to crop or vice versa):
mean(outmat$cropnocrop,na.rm=T)

#End second paragraph


#Third paragraph:

#How many could have been saved?
sum(is.finite(outmat$numtoans))/length(outmat$numtoans)

#Savings of rating effort:
totred<-outmat$numtoans
totred[!is.finite(totred)]<-outmat$totrat[!is.finite(totred)] 
redu<-(sum(outmat$totrat)-sum(totred))/sum(outmat$totrat)
redu		#Savings volunteer ratings if images removed from circulation
1/(1-redu)	#Estimated increase in images classified due to removal from circulation

#Increased savings due to always quitting after 34 ratings:
totred2<-outmat$numtoans
totred2[!is.finite(totred2)]<-34	#Always quit after 34 ratings
totred2[totred2>outmat$totrat]<-outmat$totrat[totred2>outmat$totrat] 
redu2<-(sum(outmat$totrat)-sum(totred2))/sum(outmat$totrat)
redu2-redu	#Increase in savings with additional rule
redu2		#New savings if this additional rule is applied

#Increased savings if always quitting after 4 dissents:
#A funciton to calculate how many ratings were needed to reach 4 dissents
disses<-function(ldat,limit=4){
	dat<-ldat[is.finite(ldat)]
	cummat<-rbind(
		cumsum(dat==1),	#cumulative number of positive ratings
		cumsum(dat==0))	#cumulative number of negative ratings
	return(min(which(apply(cummat,2,min)>=limit)))
}
outmat$diss4<-sapply(imglist,disses)	#Rating number of 4th dissent

totred3<-totred2
totred3[outmat$numtoans>outmat$diss4]<-outmat$diss4[outmat$numtoans>outmat$diss4]
redu3<-(sum(outmat$totrat)-sum(totred3))/sum(outmat$totrat)
redu3


#End third paragraph


#Fourth paragraph (simulation results):

1-apply(answer==0,2,mean)[20]			#Incorrectly classified, theta=.19
1-apply(answer==1,2,mean)[82]			#Incorrectly classified, theta=.81
1-apply(answer==.5,2,mean)[c(22,80)]	#Incorrectly classified, theta=.21 and .79

apply(answer[,1:20]==1,2,sum)			#Non-crop->crop misclassification frequencies
apply(answer[,82:101]==0,2,sum)		#Crop->non-crop misclassification frequencies

#End fourth paragraph
